# Supplementary material for: An International Multicentre Retrospective Cohort Study Evaluating Robot-Assisted Total Mesorectal Excision in Experienced Dutch, French, and United Kingdom Centres—The EUREKA Collaborative
Source: Cancers (Basel). 2025 Apr 9;17(8):1268. doi: 10.3390/cancers17081268 (PMC12026148; doi:10.3390/cancers17081268)
Supplement: Supplementary file 1 [file cancers-17-01268-s001.zip]

Archive with 1 entries (1 files):
- Revised Supplementary File 1 STROBE Checklist April 7.pdf
